# Supplementary material for: A Multi-Epitope Recombinant Vaccine Candidate Against Bovine Alphaherpesvirus 1 and 5 Elicits Robust Immune Responses in Mice and Rabbits
Source: Vaccines (Basel). 2025 Oct 30;13(11):1115. doi: 10.3390/vaccines13111115 (PMC12656785; doi:10.3390/vaccines13111115)
Supplement: Supplementary file 1 [file vaccines-13-01115-s001.zip]

Archive with 1 entries (1 files):
- vaccines-3877663_supplyment.pdf
